# Supplementary material for: Pyrokinin receptor silencing in females of the southern cattle tick Rhipicephalus (Boophilus) microplus is associated with a reproductive fitness cost
Source: Parasit Vectors. 2022 Jul 11;15:252. doi: 10.1186/s13071-022-05349-w (PMC9272880; doi:10.1186/s13071-022-05349-w)
Supplement: Supplementary file 3 — Additional file 3: Figure S3. Pictures of ticks showing the feeding progression from day 3 to 15 for all treatments. [file 13071_2022_5349_MOESM3_ESM.xlsx]

## Sheet: Exp Dec 2019
		Injected		blood meal (placed in the sleeve)						Pyrokinin RNAi experiment
Non-inj.		-		2019-12-03
dsβ-lac.		2019-12-04		2019-12-05
dsRNA 762-913 #1		2019-12-06		2019-12-07
dsRNA 762-913 #2		2019-12-06		2019-12-07
dsRNA 1485-1627		2019-12-06		2019-12-07
dsβ-actin		2019-12-07		2019-12-08
Day 6 after ticks placed on the animal
	Non-Injected					dsβ-lactamase				dsRNA 762-913 #1					dsRNA 762-913 #2					dsRNA 1485-1627						dsβ-actin
Day 7 after ticks placed on the animal
	Non-Injected					dsβ-lactamase				dsRNA 762-913 #1					dsRNA 762-913 #2					dsRNA 1485-1627						dsβ-actin
Day 8 after ticks placed on the animal
	Non-Injected					dsβ-lactamase				dsRNA 762-913 #1					dsRNA 762-913 #2					dsRNA 1485-1627						dsβ-actin
Day 9 after ticks placed on the animal
	Non-Injected					dsβ-lactamase				dsRNA 762-913 #1					dsRNA 762-913 #2					dsRNA 1485-1627						dsβ-actin
Day 10 after ticks placed on the animal
	Non-Injected					dsβ-lactamase				dsRNA 762-913 #1					dsRNA 762-913 #2					dsRNA 1485-1627						dsβ-actin

## Sheet: Exp March 2020
		Injected		blood meal (placed in the sleeve)							Pyrokinin RNAi experiment
Non-inj.		-		2020-03-06
dsβ-lac.		2020-03-04		2020-03-05
dsRNA 1485-1627		2020-03-04		2020-03-05
dsβ-actin		2020-03-05		2020-03-06
Day 6 after ticks placed on the animal
	Non-Injected					dsβ-lactamase				dsRNA 1485-1627					dsβ-actin
Day 7 after ticks placed on the animal
	Non-Injected					dsβ-lactamase				dsRNA 1485-1627					dsβ-actin
Day 8 after ticks placed on the animal
	Non-Injected					dsβ-lactamase				dsRNA 1485-1627					dsβ-actin
Day 9 after ticks placed on the animal
	Non-Injected					dsβ-lactamase				dsRNA 1485-1627					dsβ-actin
Day 10 after ticks placed on the animal
	Non-Injected					dsβ-lactamase				dsRNA 1485-1627					dsβ-actin

## Sheet: Exp July 2021
		Injected		blood meal (placed in the sleeve)						Pyrokinin RNAi experiment
Non-inj.		-		2021-07-22
dsβ-lac.				2021-07-23
dsRNA 762-913 #1		2021-07-21		2021-07-22
dsRNA 762-914 #2		2021-07-22		2021-07-23
dsRNA 1485-1627 #1		2021-07-21		2021-07-22
dsRNA 1485-1628 #2		2021-07-22		2021-07-23
dsβ-actin #1		2021-07-21		2021-07-22
dsβ-actin #2		2021-07-22		2021-07-23
Day 6 after ticks placed on the animal
	Non-Injected					dsβ-lactamase					dsRNA 762-913 #1					dsRNA 762-913 #2					dsRNA 1485-1627 #1					dsRNA 1485-1627 #2					dsβ-actin #1				dsβ-actin #2
Day 7 after ticks placed on the animal
	Non-Injected					dsβ-lactamase					dsRNA 762-913 #1					dsRNA 762-913 #2					dsRNA 1485-1627 #1					dsRNA 1485-1627 #2					dsβ-actin #1				dsβ-actin #2
Day 8 after ticks placed on the animal
	Non-Injected					dsβ-lactamase					dsRNA 762-913 #1					dsRNA 762-913 #2					dsRNA 1485-1627 #1					dsRNA 1485-1627 #2					dsβ-actin #1				dsβ-actin #2
Day 9 after ticks placed on the animal
	Non-Injected					dsβ-lactamase					dsRNA 762-913 #1					dsRNA 762-913 #2					dsRNA 1485-1627 #1					dsRNA 1485-1627 #2					dsβ-actin #1				dsβ-actin #2
Day 10 after ticks placed on the animal
	Non-Injected					dsβ-lactamase					dsRNA 762-913 #1					dsRNA 762-913 #2					dsRNA 1485-1627 #1					dsRNA 1485-1627 #2					dsβ-actin #1				dsβ-actin #2
Day 11 after ticks placed on the animal
	Non-Injected					dsβ-lactamase					dsRNA 762-913 #1					dsRNA 762-913 #2					dsRNA 1485-1627 #1					dsRNA 1485-1627 #2					dsβ-actin #1				dsβ-actin #2
		NO TICKS
							NO TICKS					NO TICKS										NO TICKS					NO TICKS				NO TICKS
