# Supplementary material for: Pyrokinin receptor silencing in females of the southern cattle tick Rhipicephalus (Boophilus) microplus is associated with a reproductive fitness cost
Source: Parasit Vectors. 2022 Jul 11;15:252. doi: 10.1186/s13071-022-05349-w (PMC9272880; doi:10.1186/s13071-022-05349-w)
Supplement: Supplementary file 6 — Additional file 6: Table S1. Analyses of the stability of reference genes using BestKeeper, Normfinder, Genorm and the comparative Delta-Ct method software tools, performed on randomly selected samples from the present work. Sheet 1 shows the comprehensive analysis of gene stability (which simultaneously assesses the results of each method) that determined that Rhimi-RPS4 and Rhimi-EF1A were the most stable genes. This sheet also includes the average of three technical (pseudo)replicates for each gene and sample evaluated. Sheets 2 to 5 include the independent analysis of each method (BestKeeper, Normfinder, Genorm and Delta-Ct). [file 13071_2022_5349_MOESM6_ESM.xlsx]

## Sheet: Comprehensive Ranking
Sample	Rhimi-A-Tub	Rhimi-B-Tub	RhimiRPS4	RhimiELF1				Average of technical replicates
1	22.3	20	20.16	20.52
2	23.8	21.4	21.95	22
3	23.1	21.1	22.17	22.42
4	26.6	24.8	25.11	26.21
5	24.7	22.6	23.8	24.15
6	23.5	22.1	22.29	23.09
7	23.5	21.2	23.26	23.61
8	22.8	21.1	22.54	22.6
9	27.2	26.8	27.08	27.99
Ranking Order (Better--Good--Average)
Method	1	2	3	4
Delta CT	RhimiRPS4	RhimiELF1	Rhimi-B-Tub	Rhimi-A-Tub
BestKeeper	Rhimi-A-Tub	RhimiRPS4	Rhimi-B-Tub	RhimiELF1
Normfinder	RhimiRPS4	RhimiELF1	Rhimi-B-Tub	Rhimi-A-Tub
Genorm	RhimiRPS4 | RhimiELF1		Rhimi-B-Tub	Rhimi-A-Tub
Recommended comprehensive ranking	RhimiRPS4	RhimiELF1	Rhimi-A-Tub	Rhimi-B-Tub
