# Supplementary material for: Pyrokinin receptor silencing in females of the southern cattle tick Rhipicephalus (Boophilus) microplus is associated with a reproductive fitness cost
Source: Parasit Vectors. 2022 Jul 11;15:252. doi: 10.1186/s13071-022-05349-w (PMC9272880; doi:10.1186/s13071-022-05349-w)
Supplement: Supplementary file 7 — Additional file 7: Table S2. dsRNA treatments and respective concentrations used in each replicate of the RNAi experiment. [file 13071_2022_5349_MOESM7_ESM.xls]

## Sheet: Sheet1
	Treatment	dsRNA concentration (µg/µl)
		1st replicate	2nd replicate	3rd replicate	4th replicate
	dsβ-lactamase	5.53	5.53	5.53	5.53
	dsRNA762-913	6.59	6.59	7.4	7.4
	dsRNA 1485-1627	5.21	5.21	7.5	7.5
	dsβ-actin	9.34	9.34	5.63	5.63
